# Supplementary material for: Identification and Evolution of a Natural Tetr Protein Based on Molecular Docking and Development of a Fluorescence Polari-Zation Assay for Multi-Detection of 10 Tetracyclines in Milk
Source: Foods. 2022 Nov 28;11(23):3850. doi: 10.3390/foods11233850 (PMC9735679; doi:10.3390/foods11233850)
Supplement: Supplementary file 1 [file foods-11-03850-s001.zip]

Archive with 1 entries (1 files):
- foods-1954752-supplementary.pdf
